# Supplementary material for: Stepwise Conformational Stabilization of a HIV-1 Clade C Consensus Envelope Trimer Immunogen Impacts the Profile of Vaccine-Induced Antibody Responses
Source: Vaccines (Basel). 2021 Jul 6;9(7):750. doi: 10.3390/vaccines9070750 (PMC8310183; doi:10.3390/vaccines9070750)
Supplement: Supplementary file 1 [file vaccines-09-00750-s001.zip]

Archive with 1 entries (1 files):
- vaccines-1224229-supplementary.pdf
